# Supplementary material for: Dose-Reduced FLA-IDA in Combination with Venetoclax Is an Effective and Safe Salvage Therapy in Relapsed and Refractory Acute Myeloid Leukemia (R/R AML)
Source: Cancers (Basel). 2024 Nov 19;16(22):3872. doi: 10.3390/cancers16223872 (PMC11592574; doi:10.3390/cancers16223872)
Supplement: Supplementary file 1 [file cancers-16-03872-s001.zip]

Archive with 1 entries (1 files):
- cancers-3306743-supplementary.pdf
